# Supplementary material for: Reorganization of Thalamic Inputs to Lesioned Cortex Following Experimental Traumatic Brain Injury
Source: Int J Mol Sci. 2021 Jun 13;22(12):6329. doi: 10.3390/ijms22126329 (PMC8231773; doi:10.3390/ijms22126329)
Supplement: Supplementary file 1 [file ijms-22-06329-s001.zip]

Archive with 1 entries (1 files):
- ijms-1220517-supplementary.pdf
